# Supplementary material for: Methodological advances in patient-centered rare disease research: the UTHealth Houston Turner Syndrome Society of the United States research registry
Source: Orphanet J Rare Dis. 2024 Mar 11;19:112. doi: 10.1186/s13023-024-03120-1 (PMC10929126; doi:10.1186/s13023-024-03120-1)
Supplement: Supplementary file 1 — Supplementary Material 1 [file 13023_2024_3120_MOESM1_ESM.xlsx]

## Sheet: Mansoorshahi.Prakash.TSRR.DataD
UTHealth Houston Turner Syndrome Society of the United States Research Registry: Data Dictionary
Form Name	Field Label	Choices
survey1	Are you a parent completing registry data on behalf of your child?	yes/no
survey1	My current age is...	years
survey1	My current weight is approximately...
survey1	My current height is approximately...
survey1	I have been diagnosed with Anxiety	yes/no
survey1	I have been diagnosed with Aortic Dissection	yes/no
survey1	I have been diagnosed with Aortic enlargement	yes/no
survey1	I have been diagnosed with Arthritis	yes/no
survey1	I am Asian	yes/no
survey1	I have been diagnosed with Attention Deficit Disorder (with or without hyperactivity)	yes/no
survey1	I have been diagnosed with Autism Spectrum Disorder	yes/no
survey1	I am Black or African American	yes/no
survey1	I have previously participated in the bondy research registry:	yes/no
survey1	In addition to blood testing, I have had a cheek swab	yes/no
survey1	My genetic/chromosomal makeup is...	yes/no
survey1	I have been diagnosed with Chronic ear infections	yes/no
survey1	I have been diagnosed with Chronic kidney disease	yes/no
survey1	I have been diagnosed with Coronary artery disease	yes/no
survey1	I have been diagnosed with Craniofacial or dental abnormality	yes/no
survey1	I have been diagnosed with Curvature of the spine (Scoliosis or Kyphosis)	yes/no
survey1	I have been diagnosed with Depression	yes/no
survey1	I have been diagnosed with Developmental Coordination Disorder	yes/no
survey1	I have been diagnosed with Diabetes	yes/no
survey1	I was ____ years old when I was diagnosed with Turner syndrome.	yes/no
survey1	I have been diagnosed with Ear abnormality	yes/no
survey1	I was ____ years old when I started estrogen replacement therapy	yes/no
survey1	I am currently receiving estrogen replacement therapy	yes/no
survey1	I have been treated with estrogen replacement therapy (ERT) for pubertal development	yes/no
survey1	I have been diagnosed with Gastrointestinal (stomach) issues	yes/no
survey1	My self-identified gender is...	yes/no
survey1	I have previously participated in the GenTAC research registry:	yes/no
survey1	I have been treated with growth hormone therapy	yes/no
survey1	I am interested in giving a blood sample that would be used to study my DNA...	yes/no
survey1	I have been diagnosed with Glucose intolerance	yes/no
survey1	I have been diagnosed with Hearing impairment	yes/no
survey1	I have been diagnosed with Heart abnormality	yes/no
survey1	I have been diagnosed with High blood pressure	yes/no
survey1	I have been diagnosed with High cholesterol	yes/no
survey1	I am Native American or an Alaskan Native	yes/no
survey1	My doctor that oversees my general TS care is knowledgeable about Turner syndrome.	yes/no
survey1	I feel informed about managing Turner syndrome.	yes/no
survey1	As a parent, I feel informed about managing my daughter's Turner syndrome.	yes/no
survey1	I have been diagnosed with Intellectual Disability (Mental retardation)	yes/no
survey1	I am interested in taking part in research in general...	yes/no
survey1	According to my karyotype, I am...	yes/no
survey1	I have been diagnosed with Kidney abnormality	yes/no
survey1	I am Hispanic or Latino	yes/no
survey1	I have been diagnosed with Learning Disorder (such as Nonverbal Learning Disorder)	yes/no
survey1	I have been diagnosed with Liver disease	yes/no
survey1	I have been diagnosed with Low bone mineral density	yes/no
survey1	I have been diagnosed with Lymphedema	yes/no
survey1	I have been diagnosed with None of the above conditions	yes/no
survey1	I have been diagnosed with Osteoporosis	yes/no
survey1	Aside from this survey, I have taken part in research projects related to my health or to the health of a family member...	yes/no
survey1	I have been diagnosed with Ovarian failure (requires estrogen replacement)	yes/no
survey1	I am Native Hawaiian or Other Pacific Islander	yes/no
survey1	My preferred method of contact is email	yes/no
survey1	My preferred method of contact is phone call	yes/no
survey1	My preferred method of contact is postal mail	yes/no
survey1	My preferred method of contact is text message	yes/no
survey1	I have been pregnant	yes/no
survey1	I am satisfied with the care I am receiving from the doctor that provides care related to Turner syndrome.	yes/no
survey1	I have been diagnosed with Seizures	yes/no
survey1	I have been diagnosed with Short stature or Growth failure	yes/no
survey1	In addition to blood testing, I have had skin chromosome testing	yes/no
survey1	I have been diagnosed with Social-Communicative Disorder	yes/no
survey1	My sexual orientation is straight	yes/no
survey1	My sexual orientation is gay or lesbian	yes/no
survey1	My sexual orientation is bisexual	yes/no
survey1	I have been diagnosed with Stroke	yes/no
survey1	I have been diagnosed with Thyroid disease	yes/no
survey1	If it was quick and easy to do, I would be willing to update my health profile on a regularly scheduled basis...	yes/no
survey1	If I could control who saw the information, I would be willing to ask my health provider(s) to communicate updates to my profile and/or link all or some portion of my health records to it...	yes/no
survey1	I have been diagnosed with Visual impairment	yes/no
survey1	I have been diagnosed with Vitamin D deficiency	yes/no
survey1	I am White	yes/no
survey2	Please select the appropriate answer:	1, I am an adult with Turner syndrome | 2, I am completing the survey on behalf of a child with Turner syndrome who is less than 18 years old | 3, I am completing the survey on behalf of an adult with Turner syndrome
survey2	My age is ____ years.
survey2	I have been diagnosed with the following heart or blood vessel conditions. Check all that apply:	1, Bicuspid aortic valve | 2, Coarctation or narrowing of the aorta | 3, Aortic aneurysm or enlargement of aorta | 4, Aortic dissection or aortic rupture | 5, Stroke | 6, Heart attack or myocardial infarction | 7, Hypertension or high blood pressure | 8, Coronary artery disease or blockages in heart arteries | 9, High cholesterol | 10, Another heart or blood vessel condition | 11, I have never be…
survey2	I have been diagnosed with the following skeletal conditions. Check all that apply:	1, Low bone mineral density or osteoporosis or osteopenia or fragile bones | 2, Curvature of the spine or scoliosis or kyphosis | 3, Hip dysplasia | 4, Dental or orthodontic conditions like short roots or loose adult teeth or thin enamel or abnormal dentin | 5, Another skeletal condition | 6, I have never been diagnosed with any skeletal condition | 7, Don't remember/don't know
survey2	I have been diagnosed with the following digestive or intestinal conditions. Check all that apply:	1, Gluten sensitivity or Celiac disease | 2, Inflammatory bowel disease or Crohn's disease or ulcerative colitis | 3, Cirrhosis of the liver | 4, Fatty liver or liver steatosis | 5, High liver enzymes with no diagnosis | 6, Another digestive or intestinal condition | 7, I have never been diagnosed with any digestive or intestinal condition | 8, Don't remember/don't know
survey2	I have been diagnosed with the following skin conditions. Check all that apply:	1, Swelling of my hands or feet or lymphedema | 2, Dry skin or flaky skin or scaly skin or eczema | 3, Vitiligo or loss of skin coloring in blotches | 4, Alopecia or sudden hair loss | 5, Skin cancer | 6, Another skin condition | 7, I have never been diagnosed with any skin condition | 8, Don't remember/don't know
survey2	I have been diagnosed with the following endocrine conditions. Check all that apply:	1, Thyroid disease or thyroiditis or hypothyroidism or hyperthyroidism | 2, Diabetes or prediabetes or high blood sugar or glucose intolerance | 3, Another endocrine condition | 4, I have never been diagnosed with any endocrine condition | 5, Don't remember/don't know
survey2	I have been treated with growth hormone replacement therapy (injections).	1, Yes, for less than 10 years | 2, Yes, for more than 10 years | 3, No | 4, Not sure/Don't know
survey2	I have been treated with estrogen replacement therapy.	1, Yes, for less than 10 years | 2, Yes, for more than 10 years | 3, No | 4, Not sure/Don't know
survey2	I have been pregnant.	1, Yes, spontaneously (without medical assistance) | 2, Yes, with assisted reproductive technology | 3, No
survey2	I have been diagnosed with the following physical health conditions. Check all that apply:	1, Kidney condition: horseshoe shape or duplicated kidney or absent kidney or mulitcystic kidney or ectopic kidney | 2, Lung condition: asthma or chronic bronchitis or emphysema | 3, Tumors or cancer | 4, Another physical health condition | 5, I have never been diagnosed with any condition listed | 7, Don't remember/don't know
survey2	I have been diagnosed with the following ear or hearing conditions. Check all that apply:	1, Hearing loss | 2, Frequent ear infections or otitis media | 3, Deafness | 4, Colesteotoma | 5, Ear structure abnormality | 6, Another physical health condition | 7, I have never been diagnosed with any condition listed | 8, Don't remember/don't know
survey2	I have been diagnosed with or feel strongly I have the following mental health conditions. Check all that apply:	1, Anxiety disorder | 2, Depressive disorder | 3, Personality disorder | 4, Sleep/wake disorder | 5, Disruptive disorder or impulse-control disorder or conduct disorder | 6, Obsessive-compulsive disorder | 7, Another mental health condition | 8, I have never been diagnosed with or feel strongly that I have any mental health condition | 9, Don't remember/don't know
survey2	I have been diagnosed with the following mental development conditions or deficits. Check all that apply:	1, Intellectual disability | 2, Autism spectrum disorder | 3, Global developmental delay | 4, Social communication disorder | 5, Developmental coordination disorder | 6, Attention deficit disorder or ADD or ADHD | 7, Another mental development condition | 8, I have never been diagnosed with any mental development condition | 9, Don't remember/don't know
survey2	I have been diagnosed with or feel strongly I have the following conditions or deficits affecting learning, understanding or performance. Check all that apply:	1, Difficulties with understanding numbers and learning math facts | 2, Difficulties with spatial orientation, such as judging distances or becoming disoriented in an unfamiliar place | 3, Difficulties with interpreting unspoken social signals like gestures or facial expressions | 4, Difficulties with fine motor skills such as handwriting | 5, Problems with taking in new information, making sense…
survey2	I have had the following surgeries or procedures:	1, Surgery to repair or replace part of my aorta | 2, Surgery to repair or replace my aortic valve | 3, Had a stent implanted into one of my coronary arteries to treat a blockage | 4, Orthopedic surgery on one of my joints | 5, Eye surgery (example: cataracts or glaucoma) | 6, Ear surgery (example: insertion of a tube) | 7, Surgery on my kidneys or bladder | 8, Surgery on my uterus or ovaries | 9…
survey2	You indicated that you had another surgery that is not on our list. What other surgery did you have?
survey2	I was diagnosed with Turner syndrome at age:	1, Before birth | 2, Less than 1 year | 3, 1-5 | 4, 6-10 | 5, 11-15 | 6, 16 or older | 7, Never officially diagnosed | 8, Not sure/Don't know
survey2	According to my karyotype I am:	1, Mosaic, or more than one type of cell | 2, Non-mosaic | 3, Not sure/Don't know
survey2	I am able to function physically:	1, Without any difficulty | 2, With a little difficulty | 3, With some difficulty | 4, With much difficulty | 5, Cannot do physical activities
survey2	I feel fatigued:	1, Not at all | 2, A little bit | 3, Somewhat | 4, Quite a bit | 5, Very much
survey2	My race or origin is:	1, American Indian or Alaskan Native | 2, Asian | 3, Black or African American | 4, Latino or Hispanic or Spanish origin | 5, Native Hawaiian or Other Pacific Islander | 6, White or European | 7, Middle Eastern | 8, Some other race or origin
survey2	More specifically, my Asian heritage is:	1, Asian Indian | 2, Chinese | 3, Filipino | 4, Japanese | 5, Korean | 6, Vietnamese | 7, Hmong | 8, Laotian | 9, Indonesian | 10, Thai | 11, Cambodian | 12, Malaysian | 13, Pakistani | 14, Sri Lankan | 15, Bangladeshi | 16, Other
survey2	More specifically, my Latino or Hispanic heritage is:	1, Mexican | 2, Puerto Rican | 3, Cuban | 4, Central American | 5, South American | 6, Other Spanish, Hispanic or Latino
survey2	More specifically my Pacific Islander heritage is:	1, Native Hawaiian | 2, Guamanian | 3, Chamorro | 4, Samoan | 5, Fijian | 6, Tongan | 7, Other
survey2	More specifically, my "Other" background is:
survey2	My current height is:
survey2	Height measurement in:	1, Feet and inches | 2, Meters and centimeters
survey2	My current weight is:
survey2	Weight measurement in:	1, Pounds | 2, Kilograms
survey2	I heard about the Turner Syndrome Research Registry from...
survey2	In the last two years, I have received medical care at a clinic that is specialized for people with Turner syndrome.	yes/no
survey2	The name and address of the clinic where I was seen for Turner syndrome was: _____________. The name of the doctor that I saw was: ___________. If you don't know, type "NA."
survey2	Comments about this survey? Wish we'd asked about something else? Please leave your feedback here:
global_unique_identifier_data	Global Unique Identifier (GUID)
global_unique_identifier_data	Living?	yes/no
global_unique_identifier_data	Has good email address?	yes/no
global_unique_identifier_data	Permission to export and link data	yes/no
global_unique_identifier_data	Permission for direct contact by researcher	yes/no
global_unique_identifier_data	Permission to find and analyze survey data	yes/no
global_unique_identifier_data	Permission for use of data	1, Only Turner Syndrome | 2, Health Medical, Biomedical
global_unique_identifier_data	Permission for regular recontact of research participant	yes/no
uab_caregiver_needs_survey	Are you a caregiver of a person with Turner syndrome?	yes/no
uab_caregiver_needs_survey	Do you live in the United States?	yes/no
uab_caregiver_needs_survey	Your age (years):	1, 1 | 2, 2 | 3, 3 | 4, 4 | 5, 5 | 6, 6 | 7, 7 | 8, 8 | 9, 9 | 10, 10 | 11, 11 | 12, 12 | 13, 13 | 14, 14 | 15, 15 | 16, 16 | 17, 17 | 18, 18 | 19, 19 | 20, 20 | 21, 21 | 22, 22 | 23, 23 | 24, 24 | 25, 25 | 26, 26 | 27, 27 | 28, 28 | 29, 29 | 30, 30 | 31, 31 | 32, 32 | 33, 33 | 34, 34 | 35, 35 | 36, 36 | 37, 37 | 38, 38 | 39, 39 | 40, 40 | 41, 41 | 42, 42 | 43, 43 | 44, 44 | 45, 45 | 46, 46 | 47,…
uab_caregiver_needs_survey	Sex:	1, Male | 2, Female | 3, Other | 4, Prefer not to say
uab_caregiver_needs_survey	Race (select all that apply):	1, American Indian or Alaska Native | 2, Asian | 3, Black or African American | 4, Native Hawaiian or Other Pacific Islander | 5, White | 6, Other
uab_caregiver_needs_survey	Ethnicity:	1, Hispanic or Latino | 2, Not Hispanic or Latino
uab_caregiver_needs_survey	State of residence:	1, Alabama | 2, Alaska | 3, Arizona | 4, Arkansas | 5, California | 6, Colorado | 7, Connecticut | 8, Delaware | 9, Florida | 10, Georgia | 11, Hawaii | 12, Idaho | 13, IllinoisIndiana | 14, Iowa | 15, Kansas | 16, Kentucky | 17, Louisiana | 18, Maine | 19, Maryland | 20, Massachusetts | 21, Michigan | 22, Minnesota | 23, Mississippi | 24, Missouri | 25, MontanaNebraska | 26, Nevada | 27, New Ham…
uab_caregiver_needs_survey	Where do you live?	1, Metropolitan/major city area | 2, Rural/country area
uab_caregiver_needs_survey	What is your relationship to a person with Turner syndrome?	1, Biological mother | 2, Biological father | 3, Adoptive mother | 4, Adoptive father | 5, Legal guardian | 6, Other (please describe below)
uab_caregiver_needs_survey	How old is the person with Turner syndrome that you help to care for?	1, Younger than 1 | 2, 1 | 3, 2 | 4, 3 | 5, 4 | 6, 5 | 7, 6 | 8, 7 | 9, 8 | 10, 9 | 11, 10 | 12, 11 | 13, 12 | 14, 13 | 15, 14 | 16, 15 | 17, 16 | 18, 17 | 19, 18 | 20, 19 | 21, 20 | 22, 21 | 23, Older than 21
uab_caregiver_needs_survey	Please describe your relationship to a child with Turner syndrome.
uab_caregiver_needs_survey	Marital status:	1, Single, never married | 2, Married or with partner | 3, Widowed | 4, Separated or divorced
uab_caregiver_needs_survey	Do you know their karyotype - the specific combination of chromosomes in their cells? (Mosaicism means that there is a different combination of chromosomes in different cells)	1, Classic (45,X) | 2, 45, X mosaicism WITHOUT Y chromosome (ex. 45,X/46,XX or 45,X/46,XXX) | 3, 45, X mosaicism WITH Y chromosome (ex. 45,X/46,XY) | 4, Deletion on chromosome X | 5, Ring X chromosome | 6, Isochromosome X | 7, Other (please describe below) | 8, I don't know
uab_caregiver_needs_survey	Please describe their karyotype.
uab_caregiver_needs_survey	Do they have Turner syndrome with mosaicism? (Mosaicism means that there is a different combination of chromosomes in different cells)	1, Yes | 2, No | 3, I don't know
uab_caregiver_needs_survey	How old were they when they were diagnosed with Turner syndrome?	1, Before birth | 2, Before age 1 | 3, 1 | 4, 2 | 5, 3 | 6, 4 | 7, 5 | 8, 6 | 9, 7 | 10, 8 | 11, 9 | 12, 10 | 13, 11 | 14, 12 | 15, 13 | 16, 14 | 17, 15 | 18, 16 | 19, 17 | 20, 18 | 21, 19 | 22, 20 | 23, 21
uab_caregiver_needs_survey	What is their current height?	0, I am unsure | 1, 1 foot | 2, 1 foot 1 in | 3, 1 foot 2 in | 4, 1 foot 3 in | 5, 1 foot 4 in | 6, 1 foot 5 in | 7, 1 foot 6 in | 8, 1 foot 7 in | 9, 1 foot 8 in | 10, 1 foot 9 in | 11, 1 foot 10 in | 12, 1 foot 11 in | 13, 2 feet | 14, 2 feet 1 in | 15, 2 feet 2 in | 16, 2 feet 3 in | 17, 2 feet 4 in | 18, 2 feet 5 in | 19, 2 feet 6 in | 20, 2 feet 7 in | 21, 2 feet 8 in | 22, 2 feet 9 in | 23,…
uab_caregiver_needs_survey	Estrogen replacement therapy	1, Currently receiving | 2, Received in the past | 3, No expereience/Never received
uab_caregiver_needs_survey	Growth hormone therapy	1, Currently receiving | 2, Received in the past | 3, No expereience/Never received
uab_caregiver_needs_survey	Heart defect requiring surgery	1, Active concern | 2, Future concern | 3, Previous concern | 4, Not a concern
uab_caregiver_needs_survey	High blood pressure (hypertension)	1, Active concern | 2, Future concern | 3, Previous concern | 4, Not a concern
uab_caregiver_needs_survey	Other heart/cardiovascular differences	1, Active concern | 2, Future concern | 3, Previous concern | 4, Not a concern
uab_caregiver_needs_survey	Learning disability and/or disorder	1, Active concern | 2, Future concern | 3, Previous concern | 4, Not a concern
uab_caregiver_needs_survey	Psychological or behavioral difficulties	1, Active concern | 2, Future concern | 3, Previous concern | 4, Not a concern
uab_caregiver_needs_survey	Attention deficit hyperactivity disorder (ADHD)	1, Active concern | 2, Future concern | 3, Previous concern | 4, Not a concern
uab_caregiver_needs_survey	Intellectual disability	1, Active concern | 2, Future concern | 3, Previous concern | 4, Not a concern
uab_caregiver_needs_survey	Difficulty with social communication	1, Active concern | 2, Future concern | 3, Previous concern | 4, Not a concern
uab_caregiver_needs_survey	Anxiety, depression, OCD	1, Active concern | 2, Future concern | 3, Previous concern | 4, Not a concern
uab_caregiver_needs_survey	Hearing impairment	1, Active concern | 2, Future concern | 3, Previous concern | 4, Not a concern
uab_caregiver_needs_survey	Vision impairment	1, Active concern | 2, Future concern | 3, Previous concern | 4, Not a concern
uab_caregiver_needs_survey	Delayed puberty	1, Active concern | 2, Previous concern | 3, Future concern | 4, Not a concern
uab_caregiver_needs_survey	Infertility	1, Active concern | 2, Previous concern | 3, Future concern | 4, Not a concern
uab_caregiver_needs_survey	Gonadoblastoma (tumor of the ovary or testes)	1, Active concern | 2, Previous concern | 3, Future concern | 4, Not a concern
uab_caregiver_needs_survey	Surgery to prevent gonadoblastoma	1, Active concern | 2, Previous concern | 3, Future concern | 4, Not a concern
uab_caregiver_needs_survey	Giving growth hormone injections	1, Active concern | 2, Previous concern | 3, Future concern | 4, Not a concern
uab_caregiver_needs_survey	Short stature	1, Active concern | 2, Previous concern | 3, Future concern | 4, Not a concern
uab_caregiver_needs_survey	Growth delay	1, Active concern | 2, Previous concern | 3, Future concern | 4, Not a concern
uab_caregiver_needs_survey	Neck webbing	1, Active concern | 2, Previous concern | 3, Future concern | 4, Not a concern
uab_caregiver_needs_survey	Lymphedema (swelling in soft tissue like the arms or legs)	1, Active concern | 2, Previous concern | 3, Future concern | 4, Not a concern
uab_caregiver_needs_survey	Scoliosis	1, Active concern | 2, Previous concern | 3, Future concern | 4, Not a concern
uab_caregiver_needs_survey	Kidney disease	1, Active concern | 2, Previous concern | 3, Future concern | 4, Not a concern
uab_caregiver_needs_survey	Celiac disease	1, Active concern | 2, Previous concern | 3, Future concern | 4, Not a concern
uab_caregiver_needs_survey	Thyroid disease	1, Active concern | 2, Previous concern | 3, Future concern | 4, Not a concern
uab_caregiver_needs_survey	High blood sugar	1, Active concern | 2, Previous concern | 3, Future concern | 4, Not a concern
uab_caregiver_needs_survey	Vitamin D deficiency	1, Active concern | 2, Previous concern | 3, Future concern | 4, Not a concern
uab_caregiver_needs_survey	Feeding difficulties	1, Active concern | 2, Previous concern | 3, Future concern | 4, Not a concern
uab_caregiver_needs_survey	Teaching the person with Turner syndrome about their condition	1, 1 (I can confidently do this) | 2, 2 | 3, 3 | 4, 4 | 5, 5 (I desperately need help)
uab_caregiver_needs_survey	Explaining their condition to my parents or my relatives	1, 1 (I can confidently do this) | 2, 2 | 3, 3 | 4, 4 | 5, 5 (I desperately need help)
uab_caregiver_needs_survey	Responding when friends, neighbors, or others ask questions about them	1, 1 (I can confidently do this) | 2, 2 | 3, 3 | 4, 4 | 5, 5 (I desperately need help)
uab_caregiver_needs_survey	Explaining their condition to other children or their peers	1, 1 (I can confidently do this) | 2, 2 | 3, 3 | 4, 4 | 5, 5 (I desperately need help)
uab_caregiver_needs_survey	<div class="rich-text-field-label"><h5 style="text-align: center;"><span style="text-decoration: underline;">Working with Health Professionals</span></h5> <p> </p> <h6 style="text-align: left;"><em>How satisfied are you with the following:</em></h6></div>
uab_caregiver_needs_survey	Having a consistent team of health professionals taking overall responsibility for their health	1, 1 (Extremely satisfied) | 2, 2 | 3, 3 | 4, 4 | 5, 5 (Extremely dissatisfied)
uab_caregiver_needs_survey	The overall support that you get from health professionals for them	1, 1 (Extremely satisfied) | 2, 2 | 3, 3 | 4, 4 | 5, 5 (Extremely dissatisfied)
uab_caregiver_needs_survey	Feeling that you are a part of a health care team looking after them	1, 1 (Extremely satisfied) | 2, 2 | 3, 3 | 4, 4 | 5, 5 (Extremely dissatisfied)
uab_caregiver_needs_survey	How much health professionals know about Turner syndrome	1, 1 (Extremely satisfied) | 2, 2 | 3, 3 | 4, 4 | 5, 5 (Extremely dissatisfied)
uab_caregiver_needs_survey	Angry, annoyed, frustrated	1, 1 (I never feel this way) | 2, 2 | 3, 3 | 4, 4 | 5, 5 (I always feel this way)
uab_caregiver_needs_survey	Grief, sadness, hopeless, depressed	1, 1 (I never feel this way) | 2, 2 | 3, 3 | 4, 4 | 5, 5 (I always feel this way)
uab_caregiver_needs_survey	Isolated, lonely, alienated, rejected	1, 1 (I never feel this way) | 2, 2 | 3, 3 | 4, 4 | 5, 5 (I always feel this way)
uab_caregiver_needs_survey	Paying for medical care or therapy and prescriptions	1, 1 (I can easily afford it) | 2, 2 | 3, 3 | 4, 4 | 5, 5 (I cannot afford it)
uab_caregiver_needs_survey	Paying for special equipment or special clothing	1, 1 (I can easily afford it) | 2, 2 | 3, 3 | 4, 4 | 5, 5 (I cannot afford it)
uab_caregiver_needs_survey	Paying for babysitting or respite care	1, 1 (I can easily afford it) | 2, 2 | 3, 3 | 4, 4 | 5, 5 (I cannot afford it)
uab_caregiver_needs_survey	Explaining my child's condition to teachers or school administrators	1, 1 (I can confidently do this) | 2, 2 | 3, 3 | 4, 4 | 5, 5 (I desperately need help)
uab_caregiver_needs_survey	Accessing supportive services through the school system (ex. therapies, individualized education plans)	1, 1 (I can confidently do this) | 2, 2 | 3, 3 | 4, 4 | 5, 5 (I desperately need help)
uab_caregiver_needs_survey	Do you, as a caregiver, have needs for any of the following services? (Select all that apply)	1, Marriage counselor | 2, Psychological counselor | 3, Genetic counselor | 4, Family planning | 5, Social working | 6, Financial advisor | 7, Other (please describe below)
uab_caregiver_needs_survey	Please describe any other service needs you have (optional)
uab_caregiver_needs_survey	Please tell us about any other supportive care needs that you have which we have not covered in this questionnaire (Select all that apply).	1, Finding information about the health needs of Turner syndrome | 2, Managing anxiety and/or burnout related to caregiving responsibilities | 3, Affording medical care for myself or another person in my family that has been delayed or forgone due to financial constraints imposed by caregiving responsibilities | 4, Other (please describe below)
uab_caregiver_needs_survey	Please describe any other supportive care needs you have (optional)
cv_surgery_survey	Did you ever have surgery on your heart or blood vessels or a procedure like inserting a stent into one of your arteries?
cv_surgery_survey	Do you have or did you ever have any of the following problems with swelling or edema? Select all that apply:	1, Neck edema (cystic hygroma) as a baby | 2, Webbed neck (if you had surgery or not) | 3, Puffy hands or feet | 4, Lymphedema
cv_surgery_survey	What was the name of the hospital where you had your heart or blood vessel surgery? Please provide the address if you have it. If you had more than one surgery or procedure on your heart or blood vessels, list each hospital or clinic where you had surgery.
cv_surgery_survey	If you went to a different hospital or clinic for follow up care after your surgery, please enter the contact information for your care provider and clinic here:
cv_surgery_survey	Did you have any complications after your surgery? If yes, please select all complications that you remember.	1, Collapsed lung (pneumothorax) | 2, Needed a blood transfusion | 3, Fluid around my heart (pericardial effusion) | 4, Fluid around my lungs (pleural effusion) | 5, Needed to have a tube put in to drain fluid (chest tube) | 6, Infection | 7, Abnormal heart rhythm like atrial fibrillation or ventricular tachycardia | 8, Needed to have a pacemaker put in | 9, Fluid build up in my legs (edema) | 10…
cv_surgery_survey	Did you have any complications that were not on our list? Please enter them here:
cv_surgery_survey	How long did it take you to return to doing all of your usual activities or work after surgery? You could say something like 1 week, 1 month, 1 year, or never.
cv_surgery_survey	How long did it take for the pain that you had after surgery to go away completely? You could say something like 1 week, 1 month, 1 year, or never.
cv_surgery_survey	If there is anything else you would like us to know about your recovery from surgery, please enter it here:
cv_surgery_data	Current Age
cv_surgery_data	This is number _X_ of _Y_ aortic or cardiac procedures (e.g. 1 of 1):
cv_surgery_data	Age at time of procedure/surgery:
cv_surgery_data	Height at time of procedure/surgery (inches):
cv_surgery_data	Weight at time of procedure/surgery (pounds):
cv_surgery_data	Diagnoses (check as appropriate):	1, Hypertension (any diagnosis or ever on antihypertensive) | 2, Diabetes | 3, Lymphedema | 4, Hypothyroidism | 5, Autoimmune disease: celiac, Hashimoto thyroiditis, Type 1 diabetes, vitiligo | 6, Pulmonary disease: asthma, COPD, bronchitis, bronchiectasis | 7, Coronary artery disease: positive stress test, PCI, CABG, MI | 8, Arrhythmia: SVT, VT, afib, aflutter
cv_surgery_data	CV medications at time of procedure/surgery:	1, aspirin | 2, plavix | 3, anticoagulant | 4, statin | 5, beta blocker | 6, antihypertensive | 7, antiarrhythmic | 8, diuretic
cv_surgery_data	Estrogen supplementation at time of procedure/surgery:	1, Hormone replacement therapy | 2, Oral contraceptive | 3, None
cv_surgery_data	Smoking:	1, Never | 2, Current | 3, Former
cv_surgery_data	CV malformations (corrected or not):	1, Bicuspid aortic valve | 2, Coarctation | 3, Aortic aneurysm | 4, Aortic dissection | 5, Septal defects | 6, Patent ductus arteriousus | 7, Anomalous pulmonary veins
cv_surgery_data	Status of operation:	1, Elective | 2, Urgent | 3, Emergent
cv_surgery_data	Indication for surgery or procedure:
cv_surgery_data	Procedure name:
cv_surgery_data	Procedure Type:	1, Open | 2, Endo | 3, Hybrid
cv_surgery_data	Thoracic site(s):	1, cardiac | 2, ascending | 3, arch | 4, descending
cv_surgery_data	Endovascular: number of stents used
cv_surgery_data	Endovascular: graft diameter
cv_surgery_data	Number of vascular access sites
cv_surgery_data	Post-op complications:	1, None | 2, acute limb ischemia | 3, AKI | 4, AKI requiring HD | 5, ARDS | 6, atrial flutter or fibrillation | 7, bleeding | 8, bleeding requiring transfusion | 9, CVA | 10, GI complications | 10.5, Iatrogenic dissection or rupture | 11, MI | 12, Multiorgan failure | 13, Pacemaker insertion | 14, PE | 15, PEG tube | 16, pneumonia | 17, pneumothorax | 18, sepsis | 19, sternal wound infection | 20…
cv_surgery_data	Other complications not on the list:
cv_surgery_data	Reoperation?	1, No | 2, Planned | 3, Unplanned | 4, For bleeding | 5, For other cardiac cause | 6, For non-cardiac cause
cv_surgery_data	Dialysis at discharge?	yes/no
cv_surgery_data	Pleural effusion?	1, Yes - medical management | 2, Yes - CT placement | 3, No
cv_surgery_data	Pericardial effusion?	1, Yes- medical management | 2, Yes- drainage | 3, No
cv_surgery_data	Time to extubation
cv_surgery_data	Time from OR to discharge
cv_surgery_data	Alive at discharge?	yes/no
cv_surgery_data	Alive at 30 days?	yes/no
cv_surgery_data	All-cause rehospitalization within 6 months?	yes/no
cv_surgery_data	Additional CV procedures after index hospitalization:
cv_surgery_data	Time from OR to last follow up (round to nearest month or year):
cv_surgery_data	Status at last follow up:	1, Alive | 2, Dead
cv_surgery_data	Time from OR to date of death (round to nearest day, month, or year):
estrogen_experience_survey	How old are you now?	1, 15-19 years | 2, 20-24 years | 3, 25-29 years | 4, 30-34 years | 5, 35-39 years | 6, 40-44 years | 7, 45-49 years | 8, 50 years or older
estrogen_experience_survey	Have you ever taken prescription estrogen?	1, Yes | 2, No | 3, Not sure
estrogen_experience_survey	What types of estrogen have you taken? Select all that apply:	1, Estrogen and progesterone pills (birth control pills) | 2, Estrogen-only pills | 3, Estrogen skin patches | 4, Premarin | 5, Estrogen injections | 6, Implantable estrogen pellets (under the skin) | 7, Transvaginal estrogen (cream or ring in the vagina) | 8, Other form of estrogen (for example: bio-identical estrogen) | 9, Intrauterine device (IUD) and estrogen pills | 10, Intrauterine device (…
estrogen_experience_survey	How old were you (in years) when you started taking estrogen?
estrogen_experience_survey	Are you currently taking estrogen?	1, Yes | 2, No | 3, Not sure
estrogen_experience_survey	Overall, how satisfied (happy) have you been with your estrogen therapy?	The worst! | It's OK | Very satisfied
estrogen_experience_survey	Did you ever stop taking your estrogen as prescribed or have an interruption in your estrogen therapy?	1, Yes | 2, No | 3, Not sure
estrogen_experience_survey	What was the longest amount of time that you stopped taking estrogen as prescribed? You could say: a few weeks, a few months, or something else.
estrogen_experience_survey	Why did you stop taking estrogen?
estrogen_experience_survey	Describe how changing your estrogen makes you feel. Describe any differences between being on or off estrogen, or when the dose or type of estrogen you took changed.
estrogen_experience_survey	If you take birth control pills, do you notice changes in your mood or symptoms during your placebo (sugar pills or different color pills) week? Describe any differences here:
estrogen_experience_survey	When you are taking estrogen as prescribed, do you experience any of the following symptoms? Select all that apply:	1, Night sweats | 2, Hot flashes | 3, Breakthrough bleeding | 4, Feeling moody/unpredictable moods | 5, Feeling irritable/everything bothers you | 6, Feeling anxious | 7, Feeling fatigued/tired all the time | 8, Memory loss | 9, Brain fog | 10, Difficulty concentrating | 11, Difficulty finding the right words | 12, Changes in sleep patterns | 13, Slowed speech | 14, Other symptoms | 15, None of t…
estrogen_experience_survey	When you are not taking estrogen, do you experience any of the following symptoms? Select all that apply:	1, Night sweats | 2, Hot flashes | 3, Breakthrough bleeding | 4, Feeling moody/unpredictable moods | 5, Feeling irritable/everything bothers you | 6, Feeling anxious | 7, Feeling fatigued/tired all the time | 8, Memory loss | 9, Brain fog | 10, Difficulty concentrating | 11, Difficulty finding the right words | 12, Changes in sleep patterns | 13, Slowed speech | 14, Other symptoms | 15, None of t…
estrogen_experience_survey	Why have you not taken estrogen? Select all that apply:	1, I was never prescribed estrogen | 2, I was not interested in taking estrogen | 3, My body still makes estrogen and I do not need to take supplements | 4, I have not been under a doctor's care | 5, I could not afford the cost of estrogen | 6, Another reason | 7, None of these apply to me
estrogen_experience_survey	Have you been in counseling, received medication for, or been diagnosed with any of the following mental health or learning conditions? Select all that apply:	1, Depression | 2, Anxiety | 3, Bipolar disorder | 4, Attention Deficit Disorder or ADHD | 6, Autism Spectrum Disorder | 7, Learning difficulties (dyslexia, reading disability, math disability) | 8, Difficulties following directions, reading a map, or getting lost | 9, Another mental health or learning condition | 10, No mental health or learning conditions
estrogen_experience_survey	Do you have any mental health concerns that have not been diagnosed clinically? State them here:
estrogen_experience_survey	How has stopping or interrupting estrogen affected your mental health?
estrogen_experience_survey	How has stopping or interrupting estrogen affected your ability to function in daily life activities?
estrogen_experience_survey	Do you feel that not taking estrogen has affected your mental health?	yes/no
estrogen_experience_survey	Do you feel that not taking estrogen has affected your abiltiy to function in daily life activities?	yes/no
estrogen_experience_survey	Regarding estrogen therapy, please share any good advice that you received or anything that really worked for you:
estrogen_experience_survey	Regarding estrogen therapy, please share any advice that was unhelpful to you or anything that did not work for you:
estrogen_experience_survey	Would you be willing to participate in a clinical trial that tests different ways of taking estrogen?	1, Yes | 2, No | 3, Maybe/Need more information | 4, Not sure
estrogen_experience_survey	Would you be willing to be contacted for a future study about estrogen?	1, Yes | 2, No | 3, Maybe/Need more information | 4, Not sure
